# Supplementary material for: Pediatric Extracorporeal Membrane Oxygenation (ECMO) Transport Safety—Regional and National Experiences and Literature Review
Source: J Clin Med. 2026 Jan 23;15(3):925. doi: 10.3390/jcm15030925 (PMC12897960; doi:10.3390/jcm15030925)
Supplement: Supplementary file 1 [file jcm-15-00925-s001.zip]

Archive with 1 entries (1 files):
- jcm-4055179-supplementary.pdf
